# Supplementary material for: Changes in body composition revealed by bioelectrical impedance analysis reflect strength and motor performance in myotonic dystrophy type 2
Source: Front Neurol. 2024 Dec 4;15:1451537. doi: 10.3389/fneur.2024.1451537 (PMC11652359; doi:10.3389/fneur.2024.1451537)
Supplement: Supplementary file 1 [file Table_1.XLSX]

## Sheet: HC
ID HC	GENEDER (1 Female; 2 Male)	age	height (cm)	weight (Kg)	RZ	XC	PA	FFM	BCM	FM	MM	FMpct	FFMpct	BCMpct	MMpct	BCMI
HC1	1	44	160	68.3	529	48	5.2	47	23.2	21.3	29	31.12	68.88	49.37	42.41	9.1
HC2	1	44	154	63.6	500	50	5.7	45.6	23.9	18	29.5	28.23	71.77	52.27	46.34	10.1
HC3	1	65	167	65.2	651	57	5	40	19.3	25.2	24.4	38.65	61.35	48.31	37.41	6.9
HC4	1	65	153	56.3	525	42	4.6	39.3	17.9	17	22.9	30.22	69.78	45.61	40.63	7.7
HC5	1	63	165	73.5	471	44	5.3	48.4	24.3	25.1	30.5	34.17	65.83	50.24	41.45	8.9
HC6	1	63	159	68.5	573	60	6	40.9	21.9	27.6	27.2	40.29	59.71	53.64	39.68	8.7
HC7	1	38	163	113.3	417	36	4.9	61.2	29.3	52.1	36.8	45.97	54.03	47.89	32.44	11
HC8	1	38	171.5	114.3	418	43	5.9	65.1	34.6	49.2	42.6	43.04	56.96	53.11	37.27	11.8
HC9	1	33	153.1	63.1	508	69	7.7	44.9	27.5	18.2	33.2	28.92	71.08	61.37	52.61	11.7
HC10	1	33	159	71.8	512	59	6.6	48.1	27.1	23.7	33.1	33.07	66.93	56.49	46.14	10.7
HC11	1	50	161.5	67.6	491	43	5	49.5	23.9	18.1	29.9	26.83	73.17	48.31	44.25	9.2
HC12	1	50	160.1	70.1	551	78	8.1	46.3	29	23.8	34.8	33.97	66.03	62.6	49.71	11.3
HC13	1	56	160.6	64.3	557	61	6.2	45.3	24.9	19	30.5	29.5	70.5	54.98	47.49	9.7
HC14	1	56	157	59.8	592	65	6.3	42	23.1	17.8	28.3	29.79	70.21	55.05	47.35	9.4
HC15	1	39	162.8	87.8	447	48	6.1	55.7	30.3	32.1	37.2	36.6	63.4	54.39	42.33	11.4
HC16	1	39	167	91.6	502	54	6.1	54.3	29.6	37.3	36.3	40.7	59.3	54.44	39.62	10.6
HC17	1	51	155	55	598	51	4.9	40.4	19.2	14.6	24.1	26.59	73.41	47.52	43.8	8
HC18	1	51	168.5	64.5	556	57	5.9	48.1	25.5	16.4	31.4	25.43	74.57	53.01	48.72	9
HC19	2	67	166.5	79	417	41	5.6	57.9	30	21.1	37.4	26.71	73.29	51.77	47.29	10.8
HC20	2	67	168	82.1	397	37	5.3	61	30.6	21.1	38.4	25.69	74.31	50.17	46.73	10.8
HC21	2	33	168	93.4	422	48	6.5	67	37.6	26.4	45.9	28.25	71.75	56.1	49.18	13.3
HC22	2	33	167	91	367	54	8.4	71.7	45.7	19.3	54.9	21.18	78.82	63.74	60.28	16.4
HC23	2	60	174	78.3	507	58	6.5	59.1	33.3	19.2	40.6	24.47	75.53	56.27	51.9	11
HC24	2	60	169	74	472	64	7.7	58.6	35.9	15.4	43.3	20.87	79.13	61.32	58.52	12.6
HC25	2	32	171.4	74.1	372	43	6.6	68.7	38.8	5.4	47.4	7.34	92.66	56.58	63.96	13.2
HC26	2	32	175	77.3	481	57	6.8	61.2	35.1	16.1	42.7	20.84	79.16	57.32	55.25	11.5
HC27	2	33	178	74.3	500	55	6.3	60.2	33.2	14.1	40.7	18.94	81.06	55.11	54.71	10.5
HC28	2	33	173	72	465	60	7.4	60.2	36	11.8	43.6	16.39	83.61	59.85	60.56	12
HC29	2	63	187	94.5	409	41	5.7	71.2	37.2	23.3	46.3	24.71	75.29	52.34	49.03	10.7
HC30	2	61	165	74	493	54	6.3	50.8	27.9	23.2	34.4	31.41	68.59	54.98	46.52	10.2
HC31	2	77	164	76.1	385	29	4.3	58.9	25.8	17.2	33.2	22.56	77.44	43.81	43.67	9.6
HC32	2	78	165	74.5	418	33	4.5	56.1	25.4	18.4	32.5	24.66	75.34	45.22	43.57	9.3
HC33	2	35	186	114	462	65	8	76.3	47.6	37.7	57.3	33.04	66.96	62.42	50.28	13.8
HC34	2	35	180	111.3	453	53	6.7	73.7	42	37.6	51.2	33.75	66.25	56.94	45.98	13
HC35	2	68	159	97.2	328	23	4	67.7	28.2	29.5	36.7	30.39	69.61	41.67	37.73	11.2
HC36	2	67	164	99.5	359	28	4.5	67	30	32.5	38.5	32.67	67.33	44.85	38.69	11.2

## Sheet: DM2
ID HC	GENEDER (1 Female; 2 Male)	age	height (cm)	weight (Kg)	RZ	XC	PA	FFM	BCM	FM	MM	FMpct	FFMpct	BCMpct	MMpct	BCMI
DM2-1	1	44	148	58.5	452	43	5.4	45.2	22.9	13.3	28.5	23	77	51	49	11
DM2-2	1	65	145	49.5	527	39	4.2	35.7	15.5	13.8	20	28	72	43	40	7
DM2-3	1	63	144	56	553	45	4.7	35.5	16.4	20.5	20.8	37	63	46	37	8
DM2-4	1	38	150	93	401	44	6.3	54.2	29.9	38.8	36.6	42	58	55	39	13
DM2-5	2	67	150	64.7	406	40	5.6	48.8	25.3	15.9	31.5	25	75	52	49	11
DM2-6	1	33	151.5	64	472	43	5.2	46.3	22.9	17	28.5	28	72	49	45	10
DM2-7	2	33	170	95	504	56	6.3	61.5	34.1	33.5	41.7	35	65	55	44	12
DM2-8	1	50	154	62	523	38	4.2	44.8	19.1	18.2	24.5	29	71	43	39	8
DM2-9	2	60	155.5	62	437	39	5.1	52.5	25.7	9.5	32.1	15	85	49	52	11
DM2-10	2	32	169	72	452	54	6.8	59.6	34.3	12.4	41.7	17	83	58	58	12
DM2-11	1	56	167	68	541	49	5.2	48.9	24.1	19.1	30.1	28	72	49	44	9
DM2-12	2	33	172	70.3	436	58	6.7	56.2	32.1	17.8	39.1	24	76	57	53	12
DM2-13	1	39	156	80	392	32	4.7	55.7	25.8	24.3	32.5	30	70	46	41	11
DM2-14	2	62	165	74	483	57	6.7	51.4	29.4	22.6	36	31	69	57	49	11
DM2-15	2	77	166.5	76.5	438	26	3.4	55.6	20.4	20.9	27.3	27	73	37	36	7
DM2-16	2	35	173	98.5	438	43	5.6	69	35.7	29.5	44.2	30	70	52	45	12
DM2-17	2	67	168	105	327	12	2.1	74.2	22.2	30.8	32	29	71	30	30	8
DM2-18	1	51	168	64.3	504	39	4.4	50.6	22.6	13.7	28.7	21	79	45	45	8
